# Supplementary material for: Structural basis of outer membrane biogenesis by the TamAB translocase
Source: Nat Commun. 2026 Jan 13;17:437. doi: 10.1038/s41467-025-67115-7 (PMC12800296; doi:10.1038/s41467-025-67115-7)
Supplement: Supplementary file 4 — Source Data [file 41467_2025_67115_MOESM4_ESM.xlsx]

## Sheet: Figure 6
	pTrc99a-tamA (T270A) tamB			pTrc99a-tamA (G572C, G273C) tamB			pTrc99a			pTrc99a-tamA (T270P, G273P) tamB			pWD
0	0.60829	0.67665	0.59643	0.61013	0.67013	0.62314	0.61201	0.68677	0.59673	0.60897	0.69427	0.60662	0.59879	0.68894	0.59197
25	0.51245	0.57804	0.50241	0.6819	0.6819	0.67364	0.63882	0.73319	0.63376	0.64805	0.73898	0.65379	0.45561	0.53735	0.4371
50	0.20466	0.23397	0.2025	0.49567	0.49567	0.46283	0.50273	0.55336	0.48444	0.4709	0.54621	0.46951	0.24208	0.2711	0.23606
75	0.16506	0.18227	0.16039	0.26868	0.26868	0.24572	0.33646	0.40383	0.33298	0.31178	0.34992	0.30367	0.16393	0.17085	0.16205
100	0.12412	0.13534	0.12393	0.21516	0.21516	0.20635	0.17816	0.20972	0.1745	0.21868	0.25074	0.2114	0.1436	0.15909	0.14248
	pTrc99a-bamABCDE			pTec99a-TamAB			pTrc99a
0	0.644	0.651	0.72	0.66	0.71	0.706	0.672	0.662	0.672
20	0.356	0.3	0.351	0.343	0.349	0.36	0.565	0.601	0.575
40	0.253	0.21	0.244	0.214	0.206	0.233	0.385	0.378	0.378
60	0.177	0.152	0.171	0.177	0.16	0.188	0.337	0.319	0.334
80	0.149	0.135	0.149	0.146	0.146	0.16	0.272	0.287	0.293
100	0.148	0.128	0.145	0.115	0.116	0.123	0.26	0.244	0.267
	pBAD-Ag43			pBAD-Ag43Δ755-771
0	0.75142	0.7111	0.75617	0.75471	0.7234	0.78605
20	0.41103	0.35655	0.45909	0.64156	0.6264	0.67132
40	0.31585	0.25368	0.3707	0.44842	0.4091	0.47042
60	0.31105	0.24876	0.35958	0.38989	0.34905	0.41027
80	0.283	0.21636	0.3334	0.35082	0.30528	0.37794

## Sheet: extend figure 13
Time	pTrc99a-tamA (Δ188-263) tamB			1pTrc99a-tamA (Δ103-188) tamB			ptrc99a			pTrc99a-tamAtamB (Δ998-1012)			pWD			pTrc99a-tamA (Δ25-103) tamB
0:19:38	0.116	0.102	0.107	0.096	0.122	0.105	0.122	0.101	0.102	0.116	0.155	0.151	0.124	0.136	0.11	0.1	0.101	0.108
0:39:38	0.126	0.109	0.116	0.099	0.13	0.109	0.139	0.11	0.108	0.121	0.176	0.171	0.141	0.155	0.119	0.103	0.104	0.113
0:59:38	0.162	0.122	0.136	0.102	0.135	0.113	0.167	0.126	0.12	0.133	0.213	0.195	0.18	0.205	0.137	0.107	0.152	0.124
1:19:38	0.187	0.145	0.17	0.097	0.121	0.105	0.205	0.154	0.143	0.152	0.266	0.228	0.23	0.261	0.171	0.117	0.143	0.146
1:39:38	0.243	0.187	0.225	0.094	0.109	0.1	0.261	0.197	0.179	0.179	0.318	0.264	0.318	0.378	0.23	0.136	0.14	0.181
1:59:38	0.329	0.257	0.304	0.093	0.105	0.098	0.308	0.246	0.232	0.224	0.372	0.317	0.41	0.469	0.326	0.172	0.176	0.251
2:19:38	0.463	0.383	0.449	0.092	0.103	0.097	0.336	0.287	0.273	0.286	0.429	0.362	0.505	0.541	0.453	0.277	0.305	0.39
2:39:38	0.543	0.479	0.545	0.092	0.102	0.096	0.367	0.32	0.31	0.348	0.453	0.407	0.602	0.663	0.556	0.416	0.433	0.481
2:59:38	0.652	0.576	0.664	0.092	0.102	0.096	0.394	0.347	0.339	0.404	0.488	0.448	0.768	0.82	0.625	0.501	0.508	0.592
3:19:38	0.767	0.746	0.776	0.092	0.102	0.096	0.422	0.386	0.364	0.471	0.537	0.496	0.867	0.93	0.801	0.566	0.563	0.734
3:39:38	0.86	0.821	0.877	0.093	0.103	0.096	0.443	0.412	0.382	0.522	0.588	0.552	0.957	1	0.866	0.618	0.631	0.865
3:59:38	0.913	0.891	0.933	0.093	0.104	0.097	0.468	0.436	0.408	0.584	0.631	0.59	1.017	1.048	0.945	0.796	0.784	0.937
4:19:38	0.957	0.95	0.978	0.095	0.108	0.099	0.495	0.476	0.443	0.729	0.711	0.652	1.062	1.089	1.016	0.85	0.848	0.981
4:39:38	0.995	0.997	1.02	0.099	0.114	0.103	0.511	0.529	0.473	0.857	0.85	0.834	1.103	1.129	1.075	0.921	0.91	1.035
4:59:38	1.036	1.041	1.062	0.106	0.127	0.109	0.531	0.496	0.508	0.885	0.905	0.892	1.145	1.17	1.131	0.988	0.983	1.075
5:19:38	1.075	1.083	1.103	0.119	0.149	0.122	0.555	0.501	0.527	0.922	0.935	0.923	1.182	1.206	1.168	1.049	1.044	1.108
5:39:38	1.113	1.123	1.143	0.143	0.182	0.143	0.552	0.51	0.491	0.961	0.964	0.962	1.217	1.241	1.207	1.103	1.099	1.14
5:59:38	1.154	1.163	1.185	0.177	0.234	0.175	0.546	0.528	0.508	0.998	0.997	0.996	1.25	1.272	1.238	1.147	1.147	1.166
6:19:38	1.192	1.2	1.22	0.24	0.311	0.223	0.564	0.564	0.529	1.04	1.036	1.034	1.279	1.298	1.269	1.181	1.184	1.188
6:39:38	1.23	1.237	1.256	0.307	0.371	0.289	0.586	0.598	0.555	1.076	1.071	1.069	1.308	1.325	1.299	1.215	1.22	1.211
6:59:38	1.264	1.269	1.289	0.365	0.446	0.345	0.613	0.627	0.586	1.112	1.109	1.104	1.333	1.349	1.325	1.242	1.249	1.235
7:19:38	1.295	1.299	1.318	0.465	0.579	0.426	0.649	0.668	0.62	1.147	1.142	1.136	1.357	1.371	1.353	1.273	1.28	1.257
7:39:38	1.321	1.326	1.343	0.646	0.766	0.518	0.684	0.709	0.658	1.182	1.177	1.17	1.378	1.393	1.372	1.296	1.301	1.277
7:59:38	1.345	1.349	1.365	0.752	0.731	0.73	0.717	0.747	0.698	1.213	1.211	1.202	1.397	1.408	1.397	1.321	1.327	1.299
Time	pTrc99a-tamAtamB (Δ1137-1154)			pTrc99a-tamAtamB (Δ1160-1184)			ptrc99a			pWD			pTrc99a-tamAtamB (Δ1220-1227)			pTrc99a-tamAtamB (Δ1188-1196)
0:19:38	0.106	0.139	0.124	0.109	0.109	0.107	0.122	0.101	0.102	0.124	0.136	0.11	0.095	0.105	0.093	0.105	0.104	0.102
0:39:38	0.108	0.163	0.127	0.11	0.11	0.108	0.139	0.11	0.108	0.141	0.155	0.119	0.095	0.104	0.093	0.107	0.106	0.104
0:59:38	0.115	0.208	0.144	0.113	0.111	0.11	0.167	0.126	0.12	0.18	0.205	0.137	0.095	0.104	0.094	0.111	0.111	0.106
1:19:38	0.128	0.257	0.182	0.119	0.116	0.114	0.205	0.154	0.143	0.23	0.261	0.171	0.095	0.105	0.095	0.121	0.12	0.114
1:39:38	0.153	0.312	0.238	0.13	0.126	0.12	0.261	0.197	0.179	0.318	0.378	0.23	0.095	0.105	0.097	0.139	0.136	0.127
1:59:38	0.194	0.384	0.314	0.151	0.145	0.131	0.308	0.246	0.232	0.41	0.469	0.326	0.096	0.105	0.101	0.165	0.161	0.147
2:19:38	0.263	0.51	0.436	0.185	0.18	0.15	0.336	0.287	0.273	0.505	0.541	0.453	0.097	0.107	0.109	0.196	0.191	0.173
2:39:38	0.387	0.663	0.604	0.242	0.244	0.178	0.367	0.32	0.31	0.602	0.663	0.556	0.1	0.109	0.122	0.227	0.222	0.2
2:59:38	0.504	0.711	0.661	0.309	0.326	0.217	0.394	0.347	0.339	0.768	0.82	0.625	0.105	0.114	0.146	0.25	0.245	0.219
3:19:38	0.603	0.817	0.811	0.391	0.415	0.264	0.422	0.386	0.364	0.867	0.93	0.801	0.114	0.124	0.187	0.274	0.267	0.235
3:39:38	0.732	0.892	0.908	0.502	0.525	0.316	0.443	0.412	0.382	0.957	1	0.866	0.132	0.142	0.234	0.304	0.305	0.263
3:59:38	0.778	0.926	0.952	0.613	0.634	0.388	0.468	0.436	0.408	1.017	1.048	0.945	0.167	0.177	0.289	0.353	0.358	0.306
4:19:38	0.784	0.956	1	0.682	0.711	0.483	0.495	0.476	0.443	1.062	1.089	1.016	0.199	0.213	0.32	0.411	0.408	0.353
4:39:38	0.832	0.992	1.042	0.726	0.755	0.568	0.511	0.529	0.473	1.103	1.129	1.075	0.284	0.295	0.373	0.45	0.446	0.391
4:59:38	0.866	1.024	1.094	0.763	0.785	0.625	0.531	0.496	0.508	1.145	1.17	1.131	0.351	0.358	0.454	0.477	0.478	0.42
5:19:38	0.93	1.087	1.149	0.78	0.801	0.657	0.555	0.501	0.527	1.182	1.206	1.168	0.457	0.47	0.498	0.497	0.502	0.443
5:39:38	1.007	1.145	1.195	0.8	0.817	0.679	0.552	0.51	0.491	1.217	1.241	1.207	0.581	0.608	0.539	0.514	0.525	0.458
5:59:38	1.063	1.194	1.238	0.821	0.829	0.7	0.546	0.528	0.508	1.25	1.272	1.238	0.786	0.784	0.605	0.532	0.542	0.471
6:19:38	1.115	1.235	1.274	0.843	0.847	0.713	0.564	0.564	0.529	1.279	1.298	1.269	0.74	0.736	0.647	0.539	0.555	0.481
6:39:38	1.169	1.272	1.307	0.863	0.86	0.73	0.586	0.598	0.555	1.308	1.325	1.299	0.751	0.751	0.683	0.547	0.568	0.489
6:59:38	1.214	1.306	1.337	0.875	0.876	0.744	0.613	0.627	0.586	1.333	1.349	1.325	0.756	0.751	0.781	0.556	0.581	0.498
7:19:38	1.253	1.337	1.365	0.889	0.896	0.76	0.649	0.668	0.62	1.357	1.371	1.353	0.768	0.772	0.843	0.564	0.591	0.51
7:39:38	1.29	1.366	1.387	0.9	0.919	0.776	0.684	0.709	0.658	1.378	1.393	1.372	0.778	0.789	0.876	0.57	0.599	0.519
7:59:38	1.321	1.393	1.407	0.906	0.934	0.799	0.717	0.747	0.698	1.397	1.408	1.397	0.786	0.786	0.892	0.573	0.604	0.524
Time	pTrc99a-tamAtamB (Δ1245-1249)			ptrc99a			pWD			pTrc99a-tamA (T270P, G273P) tamB			pTrc99a-tamA (T270A) tamB
0:19:38	0.11	0.109	0.112	0.122	0.101	0.102	0.112	0.112	0.102	0.1	0.101	0.1	0.112	0.118	0.116
0:39:38	0.112	0.113	0.115	0.139	0.11	0.108	0.125	0.126	0.111	0.1	0.101	0.1	0.113	0.121	0.118
0:59:38	0.122	0.126	0.125	0.167	0.126	0.12	0.145	0.142	0.123	0.101	0.102	0.1	0.121	0.131	0.128
1:19:38	0.141	0.151	0.147	0.205	0.154	0.143	0.18	0.171	0.144	0.104	0.103	0.101	0.136	0.157	0.148
1:39:38	0.174	0.193	0.186	0.261	0.197	0.179	0.242	0.225	0.188	0.108	0.106	0.104	0.165	0.198	0.181
1:59:38	0.232	0.258	0.251	0.308	0.246	0.232	0.357	0.335	0.271	0.117	0.112	0.109	0.208	0.257	0.231
2:19:38	0.314	0.343	0.328	0.336	0.287	0.273	0.476	0.452	0.406	0.132	0.123	0.118	0.281	0.365	0.326
2:39:38	0.392	0.443	0.427	0.367	0.32	0.31	0.556	0.558	0.52	0.161	0.143	0.134	0.415	0.492	0.437
2:59:38	0.5	0.528	0.529	0.394	0.347	0.339	0.651	0.656	0.588	0.214	0.182	0.163	0.503	0.564	0.495
3:19:38	0.63	0.652	0.664	0.422	0.386	0.364	0.804	0.784	0.783	0.308	0.239	0.213	0.63	0.739	0.681
3:39:38	0.763	0.794	0.8	0.443	0.412	0.382	0.875	0.871	0.831	0.444	0.345	0.29	0.734	0.797	0.749
3:59:38	0.826	0.843	0.863	0.468	0.436	0.408	0.949	0.948	0.91	0.561	0.475	0.404	0.77	0.833	0.803
4:19:38	0.874	0.893	0.915	0.495	0.476	0.443	1.016	1.014	0.979	0.666	0.582	0.522	0.794	0.868	0.826
4:39:38	0.907	0.925	0.949	0.511	0.529	0.473	1.07	1.066	1.042	0.827	0.708	0.626	0.822	0.909	0.857
4:59:38	0.94	0.959	0.982	0.531	0.496	0.508	1.119	1.116	1.1	0.846	0.819	0.762	0.877	0.966	0.904
5:19:38	0.977	0.991	1.017	0.555	0.501	0.527	1.156	1.154	1.145	0.901	0.851	0.778	0.965	1.025	0.979
5:39:38	1.021	1.026	1.059	0.552	0.51	0.491	1.192	1.19	1.182	0.959	0.908	0.841	1.013	1.071	1.03
5:59:38	1.088	1.091	1.125	0.546	0.528	0.508	1.224	1.225	1.215	1.019	0.972	0.913	1.063	1.119	1.087
6:19:38	1.134	1.139	1.161	0.564	0.564	0.529	1.251	1.25	1.243	1.069	1.041	0.995	1.11	1.17	1.143
6:39:38	1.172	1.174	1.196	0.586	0.598	0.555	1.282	1.28	1.273	1.091	1.082	1.055	1.162	1.218	1.188
6:59:38	1.205	1.207	1.228	0.613	0.627	0.586	1.308	1.306	1.299	1.11	1.107	1.086	1.207	1.259	1.231
7:19:38	1.236	1.242	1.259	0.649	0.668	0.62	1.333	1.331	1.326	1.12	1.112	1.093	1.245	1.295	1.274
7:39:38	1.268	1.272	1.289	0.684	0.709	0.658	1.354	1.35	1.346	1.132	1.123	1.101	1.279	1.327	1.308
7:59:38	1.295	1.298	1.313	0.717	0.747	0.698	1.374	1.371	1.367	1.144	1.131	1.108	1.31	1.355	1.338
Time	pTrc99a-tamA (G572C, G273C) tamB			ptrc99a			pWD			pTrc99a-tamA (G572C) tamB			pTrc99a-tamA (G273C) tamB
0:19:38	0.113	0.113	0.108	0.122	0.101	0.102	0.112	0.112	0.102	0.168	0.122	0.136	0.102	0.095	0.269
0:39:38	0.121	0.12	0.116	0.139	0.11	0.108	0.125	0.126	0.111	0.189	0.133	0.153	0.104	0.097	0.305
0:59:38	0.14	0.139	0.13	0.167	0.126	0.12	0.145	0.142	0.123	0.238	0.155	0.18	0.11	0.1	0.374
1:19:38	0.173	0.173	0.156	0.205	0.154	0.143	0.18	0.171	0.144	0.295	0.182	0.219	0.12	0.105	0.441
1:39:38	0.223	0.227	0.198	0.261	0.197	0.179	0.242	0.225	0.188	0.367	0.225	0.275	0.141	0.115	0.509
1:59:38	0.288	0.3	0.257	0.308	0.246	0.232	0.357	0.335	0.271	0.471	0.328	0.378	0.185	0.135	0.56
2:19:38	0.338	0.358	0.313	0.336	0.287	0.273	0.476	0.452	0.406	0.573	0.453	0.476	0.318	0.178	0.642
2:39:38	0.388	0.412	0.372	0.367	0.32	0.31	0.556	0.558	0.52	0.632	0.523	0.547	0.39	0.278	0.714
2:59:38	0.428	0.461	0.434	0.394	0.347	0.339	0.651	0.656	0.588	0.746	0.601	0.666	0.481	0.38	0.759
3:19:38	0.47	0.501	0.478	0.422	0.386	0.364	0.804	0.784	0.783	0.86	0.736	0.798	0.564	0.462	0.871
3:39:38	0.532	0.545	0.514	0.443	0.412	0.382	0.875	0.871	0.831	0.942	0.856	0.903	0.631	0.545	0.95
3:59:38	0.568	0.617	0.573	0.468	0.436	0.408	0.949	0.948	0.91	0.99	0.942	0.968	0.772	0.639	1.002
4:19:38	0.587	0.614	0.595	0.495	0.476	0.443	1.016	1.014	0.979	1.027	0.996	1.009	0.841	0.78	1.047
4:39:38	0.625	0.633	0.612	0.511	0.529	0.473	1.07	1.066	1.042	1.064	1.038	1.05	0.912	0.853	1.089
4:59:38	0.66	0.669	0.642	0.531	0.496	0.508	1.119	1.116	1.1	1.105	1.079	1.096	0.982	0.927	1.132
5:19:38	0.698	0.705	0.683	0.555	0.501	0.527	1.156	1.154	1.145	1.145	1.119	1.137	1.05	0.992	1.168
5:39:38	0.725	0.732	0.71	0.552	0.51	0.491	1.192	1.19	1.182	1.184	1.159	1.179	1.1	1.055	1.207
5:59:38	0.755	0.758	0.741	0.546	0.528	0.508	1.224	1.225	1.215	1.223	1.199	1.22	1.148	1.104	1.239
6:19:38	0.786	0.787	0.77	0.564	0.564	0.529	1.251	1.25	1.243	1.254	1.23	1.252	1.183	1.153	1.271
6:39:38	0.817	0.815	0.799	0.586	0.598	0.555	1.282	1.28	1.273	1.284	1.263	1.285	1.221	1.19	1.295
6:59:38	0.846	0.843	0.828	0.613	0.627	0.586	1.308	1.306	1.299	1.309	1.293	1.313	1.245	1.227	1.317
7:19:38	0.875	0.873	0.859	0.649	0.668	0.62	1.333	1.331	1.326	1.332	1.321	1.339	1.264	1.251	1.335
7:39:38	0.9	0.9	0.887	0.684	0.709	0.658	1.354	1.35	1.346	1.353	1.345	1.359	1.279	1.274	1.353
7:59:38	0.907	0.914	0.913	0.717	0.747	0.698	1.374	1.371	1.367	1.371	1.365	1.379	1.297	1.296	1.37
